# Supplementary material for: Trends in Incidence and Survival of Patients with Pancreatic Neuroendocrine Neoplasm, 1987–2016
Source: J Oncol. 2021 Dec 22;2021:4302675. doi: 10.1155/2021/4302675 (PMC8716229; doi:10.1155/2021/4302675)
Supplement: Supplementary Materials — The supplementary materials are divided into two parts: figures and tables. The supplementary figures show trends of incidence and survival curves of pNEN patients in race and SES groups (Supplementary Figures 1 and 2). The supplementary tables demonstrate all statistical data of incidence and RSRs according to studied variables (Supplementary Tables 1–6). [file 4302675.f1.zip]

Archive with 8 entries (8 files):
- 4302675.f1/supple.figure.1.pdf
- 4302675.f1/supple.figure.2.pdf
- 4302675.f1/Supplementary Table 1.docx
- 4302675.f1/Supplementary Table 2.docx
- 4302675.f1/Supplementary Table 3.docx
- 4302675.f1/Supplementary Table 4 (1).docx
- 4302675.f1/Supplementary Table 5.docx
- 4302675.f1/Supplementary Table 6.docx
